# Supplementary material for: Development of a Core Outcome Measure Instrument; "LeishCOM_LCL”, for Localised Cutaneous Leishmaniasis
Source: PLoS Negl Trop Dis. 2024 Aug 29;18(8):e0012393. doi: 10.1371/journal.pntd.0012393 (PMC11407661; doi:10.1371/journal.pntd.0012393)
Supplement: S2 Table — (XLSX) [file pntd.0012393.s003.xlsx]

## Sheet: Sheet1
	1.Subject Demographics						2. Enrolment Particulars				3. Medical history and examination																		4. Site of the Lesion		5. Clinical Presentation - lesion characteristics at recruitment
Protocol No.	Patient's Reference Number	1.2 Age (Years)	1.3 Gender	1.6 Education	Grade	1.7 Occupation	2.1 Consent for Current Study	2.2 Consent for Future Studies	2.3 Subject Code (SL)	2.6 Photography taken	3.1 Past History of Kala-azar/ Visceral Leishmaniasis				3.2 Any other relevant Medical problems	3.3 Drug History			3.4 Travel History (specify the country)	3.5 General Examination					3.6 Abdominal Examination						Presenting sign(s)															Ulcerative change
										Yes/No		Date of Onset (if known)	Duration of Treatment	Date of Cure (if known)		3.3.1 Previous treatment for Kala-azar/ Visceral Leishmaniasis		3.3.2 Any other relevant medication		3.5.1 Fever	If yes, record temperature (˚C/˚F)	3.5.2 Pallor	3.5.3 Lymphadenopathy	If yes, sites: cervical/axillary/inguinal/generalized/Left/Right/Both	3.6.1 Hepatomegaly	If yes, how many cm below right costal margin	3.6.2 Splenomegaly	If yes, how many cm below left costal margin	Pirmary Lesion - Lesion A	Other Lesions	5.1.1 Recent onset macule			5.1.2. Papule				5.1.3. Nodule				5.1.4. Plaque				5.1.5. Dry ulcer
							1=Yes 2=No	1=Yes 2=No		1=Yes 2=No	1=Yes 2=No					1=Yes 2=No	Treatment Details			1=Yes 2=No		1=Yes 2=No	1=Yes 2=No		1=Yes 2=No		1=Yes 2=No				Presence of lesion type 1=Yes 2=No	Number of lesions	Duration in Months (if less than one month in weeks)	Presence of lesion type 1=Yes 2=No	Number of lesions	Lable of the lesion (Main lesion/Follow up lesion is A)	Duration in Months (if less than one month in weeks)	Presence of lesion type 1=Yes 2=No	Number of lesions	Lable of the lesion (Main lesion Follow up lesion is A)	Duration in Months (if less than one month in weeks)	Presence of lesion type 1=Yes 2=No	Number of lesions	Lable of the lesion (Main lesion Follow up lesion is A)	Duration in Months (if less than one month in weeks)	Presence of lesion type 1=Yes 2=No	Number of lesions	Lable of the lesion (Main lesion Follow up lesion is A)	Duration in Months (if less than one month in weeks)
1	E01	57	M	No schooling	N/A	Farmer	1	1	SL/E01	1	2	N/A	N/A	N/A	None	2	None	None	None	2	N/A	2	2	N/A	2	N/A	2	N/A	R/arm	None	2	0	N/A	2	0	N/A	N/A	2	0	N/A	N/A	2	0	N/A	N/A	2	0	N/A	N/A
2	E02	62	M	School education	Primary education	Farmer	1	1	SL/E02	1	2	N/A	N/A	N/A	None	2	None	Chronic Retention + Pyelonephritis 3 years ago, Lowe respiratory tract infection 3 years ago, Left eye Blunt trauma 3 years ago. Now recovered completely	None	2	N/A	2	2	N/A	2	N/A	2	N/A	R/forearm	None	2	0	N/A	2	0	N/A	N/A	2	0	N/A	N/A	2	0	N/A	N/A	2	0	N/A	N/A
3	E03	62	F	School education	Primary education	Farmer	1	1	SL/E03	1	2	N/A	N/A	N/A	None	2	None	None	None	2	N/A	2	2	N/A	2	N/A	2	N/A	forehead	None	2	0	N/A	2	0	N/A	N/A	2	0	N/A	N/A	2	0	N/A	N/A	1	1	A	6 months
4	E06	47	M	School education	Primary education	Farmer	1	1	SL/E06	1	2	N/A	N/A	N/A	None	2	None	None	None	2	N/A	2	2	N/A	2	N/A	2	N/A	R/Upper back	None	2	0	N/A	2	0	N/A	N/A	2	0	N/A	N/A	1	1	A	1 month	1	1	A	1 month
5	E09	23	M	No schooling	N/A	Farmer	1	1	SL/E09	1	2	N/A	N/A	N/A	None	2	None	None	None	2	N/A	2	2	N/A	2	N/A	2	N/A	Nose	None	2	0	N/A	2	0	N/A	N/A	2	0	N/A	N/A	1	1	A	3 months	1	1	A	3 months
6	E16	50	M	School education	Secondary education	Farmer	1	1	SL/E16	1	2	N/A	N/A	N/A	None	2	None	None	None	2	N/A	2	2	N/A	2	N/A	2	N/A	L/Leg	B- R/forearm	2	0	N/A	2	0	N/A	N/A	2	0	N/A	N/A	2	0	N/A	N/A	1	2	A,B	2 months
7	E17	18	F	School education	Secondary education	None	1	1	SL/E17	1	2	N/A	N/A	N/A	None	2	None	None	None	2	N/A	2	2	N/A	2	N/A	2	N/A	L/Leg	B- L/leg	2	0	N/A	1	1	B	6 months	2	0	N/A	N/A	2	0	N/A	N/A	1	1	A	6 months
8	E18	52	M	School education	Secondary education	Driver	1	1	SL/E18	1	2	N/A	N/A	N/A	None	2	None	None	None	2	N/A	2	2	N/A	2	N/A	2	N/A	R/Elbow	None	2	0	N/A	2	0	N/A	N/A	2	0	N/A	N/A	2	0	N/A	N/A	2	0	N/A	N/A
9	E19	53	F	School education	Primary education	House wife (None)	1	1	SL/E19	1	2	N/A	N/A	N/A	None	2	None	None	None	2	N/A	2	2	N/A	2	N/A	2	N/A	L/Upper back	None	2	0	N/A	2	0	N/A	N/A	2	0	N/A	N/A	2	0	N/A	N/A	1	1	A	1 month
10	E20	58	M	School education	Secondary education	Farmer	1	1	SL/E20	1	2	N/A	N/A	N/A	None	2	None	None	None	2	N/A	2	2	N/A	2	N/A	2	N/A	R/Upper Trunk	None	2	0	N/A	2	0	N/A	N/A	2	0	N/A	N/A	1	1	A	4 months	1	1	A	4 months
11	E21	68	F	School education	Primary education	Farmer	1	1	SL/E21	1	2	N/A	N/A	N/A	None	2	None	None	None	2	N/A	2	2	N/A	2	N/A	2	N/A	Nose	None	2	0	N/A	2	0	N/A	N/A	2	0	N/A	N/A	1	1	A	1 1/2 months	1	1	A	1 1/2 months
12	E22	58	M	School education	Primary education	Farmer	1	1	SL/E22	1	2	N/A	N/A	N/A	None	2	None	None	None	2	N/A	2	2	N/A	2	N/A	2	N/A	L/Forearm	None	2	0	N/A	2	0	N/A	N/A	2	0	N/A	N/A	1	1	A	5 months	1	1	A	5 months
13	E23	64	F	School education	Primary education	Farmer	1	1	SL/E23	1	2	N/A	N/A	N/A	None	2	None	None	None	2	N/A	2	2	N/A	2	N/A	2	N/A	Nose	None	2	0	N/A	2	0	N/A	N/A	2	0	N/A	N/A	1	1	A	4 months	1	1	A	4 months
14	E24	18	F	School education	Secondary education	None	1	1	SL/ E24	1	2	N/A	N/A	N/A	None	2	None	None	None	2	N/A	2	2	N/A	2	N/A	2	N/A	L/ Face	None	2	0	N/A	2	0	N/A	N/A	1	1	A	2 months	2	0	N/A	N/A	2	0	N/A	N/A
15	E28	19	M	School education	Secondary education	Painter	1	1	SL/E28	1	2	N/A	N/A	N/A	None	2	None	None	None	2	N/A	2	2	N/A	2	N/A	2	N/A	L/Leg	None	2	0	N/A	2	0	N/A	N/A	2	0	N/A	N/A	2	0	N/A	N/A	2	0	N/A	N/A
16	E30	62	M	School education	Grade 4	Farmer	1	1	SL/E30	1	2	N/A	N/A	N/A	None	2	None	None	None	2	N/A	2	2	N/A	2	N/A	2	N/A	R/Arm	B- R/ arm posterior but anterior to lesion A, C-L Front chest,D- R upper back,	2	0	N/A	1	2	C,D	Detected today by Medical Officer at presentation	2	0	N/A	N/A	1	1	A	1 month	1	2	A, B	1 month
17	E32	28	M	School education	Ordinary level	Army soldier	1	1	SL/E32	1	2	N/A	N/A	N/A	None	2	None	None	None	2	N/A	2	2	N/A	2	N/A	2	N/A	L/Angle of Jaw	B- L/ chin below the ear, C-& D- R/ forearm posterior	2	0	N/A	2	0	N/A	N/A	2	0	N/A	N/A	2	0	N/A	N/A	1	4	A, B, C,D	2 months
18	E33	58	M	School education	Ordinary level	Businessman	1	1	SL/E33	1	2	N/A	N/A	N/A	None	2	None	None	None	2	N/A	2	2	N/A	2	N/A	2	N/A	R/forearm lateral aspect	None	2	0	N/A	2	0	N/A	N/A	2	0	N/A	N/A	2	0	N/A	N/A	1	1	A	3 years
19	E34	52	M	School education	Advanced level	Driver	1	1	SL/E34	1	2	N/A	N/A	N/A	None	2	None	None	None	2	N/A	2	2	N/A	2	N/A	2	N/A	L/arm	None	2	0	N/A	2	0	N/A	N/A	2	0	N/A	N/A	2	0	N/A	N/A	1	1	A	3 months
20	E35	48	F	School education	Ordinary level	Dressmaker	1	1	SL/E35	1	2	N/A	N/A	N/A	None	2	None	None	None	2	N/A	2	2	N/A	2	N/A	2	N/A	L/Scapular area	None	2	0	N/A	1	Multiple papular lesions	A	7 months	2	0	N/A	N/A	2	0	N/A	N/A	2	0	N/A	N/A
21	E36	38	M	School education	Grade 5	Fish monger	1	1	SL/E36	1	2	N/A	N/A	N/A	Renal calculi	2	None	None	None	2	N/A	2	2	N/A	2	N/A	2	N/A	L/Elbow	None	2	0	N/A	2	0	N/A	N/A	2	0	N/A	N/A	2	0	N/A	N/A	2	0	N/A	N/A
22	E37	32	F	School education	Advanced level	Housewife	1	1	SL/E37	1	2	N/A	N/A	N/A	None	2	None	None	None	2	N/A	2	2	N/A	2	N/A	2	N/A	R/Shoulder	None	2	0	N/A	2	0	N/A	N/A	2	0	N/A	N/A	2	0	N/A	N/A	2	0	N/A	N/A
23	E39	35	M	School education	Grade 10	Mason	1	1	SL/E39	1	2	N/A	N/A	N/A	Right eye blurred vision, Pityriasis not affecting the lesion site	2	None	None	None	2	N/A	2	2	N/A	2	N/A	2	N/A	L/Hand lateral, closer to mid 1st metacarpal	None	2	0	N/A	2	0	N/A	N/A	2	0	N/A	N/A	2	0	N/A	N/A	2	0	N/A	N/A
24	E40	60	M	School education	Grade 3	Farmer	1	1	SL/E40	1	2	N/A	N/A	N/A	None	2	None	None	None	2	N/A	2	2	N/A	2	N/A	2	N/A	R/Shoulder	B- lower R/ arm posterior	2	0	N/A	2	0	N/A	N/A	2	0	N/A	N/A	1	1	A	4 months	1	2	A, B	4 months
25	E41	33	M	School education	Ordinary level	Contractor	1	1	SL/E41	1	2	N/A	N/A	N/A	None	2	None	None	None	2	N/A	2	2	N/A	2	N/A	2	N/A	R/Upper back	B- R/ hand	2	0	N/A	2	0	N/A	N/A	1	3	A	2 months	2	0	N/A	N/A	2	0	N/A	N/A
26	E42	48	M	School education	Grade 5	Farmer	1	1	SL/E42	1	2	N/A	N/A	N/A	None	2	None	None	None	2	N/A	2	2	N/A	2	N/A	2	N/A	L/Forearm	None	2	0	N/A	2	0	N/A	N/A	2	0	N/A	N/A	2	0	N/A	N/A	2	0	N/A	N/A
27	E43	42	F	School education	Advanced level	Beautician	1	1	SL/E43	1	2	N/A	N/A	N/A	None	2	None	None	None	2	N/A	2	2	N/A	2	N/A	2	N/A	L/Leg	B- R/ ankle	2	0	N/A	1	1	B	1 month	2	0	N/A	N/A	2	0	N/A	N/A	2	0	N/A	N/A
28	E45	54	M	School education	Grade 7	Driver	1	1	SL/E45	1	2	N/A	N/A	N/A	None	2	None	None	None	2	N/A	2	2	N/A	2	N/A	2	N/A	R/Forearm	None	2	0	N/A	2	0	N/A	N/A	2	0	N/A	N/A	2	0	N/A	N/A	2	0	N/A	N/A
29	E46	39	M	School education	Ordinary level	Mason	1	1	SL/E46	1	2	N/A	N/A	N/A	None at the lesion are, Eczema on Left Hand	2	None	None	None	2	N/A	2	2	N/A	2	N/A	2	N/A	R/Forearm	None	2	0	N/A	2	0	N/A	N/A	2	0	N/A	N/A	2	0	N/A	N/A	1	1	A	7 months
30	E47	26	M	School education	Ordinary level	Army Solder	1	1	SL/E47	1	2	N/A	N/A	N/A	Gastritis +	2	None	None	None	2	N/A	2	2	N/A	2	N/A	2	N/A	L/Forearm	None	2	0	N/A	2	0	N/A	N/A	2	0	N/A	N/A	1	1	A	2 years	1	1	A	2 years
31	E48	46	F	School education	Advanced level	Housewife	1	1	SL/E48	1	2	N/A	N/A	N/A	None	2	None	None	None	2	N/A	2	2	N/A	2	N/A	2	N/A	R/Upper Neck	B-R/ shoulder	2	0	N/A	2	0	N/A	N/A	2	0	N/A	N/A	1	1	A	2 months	1	1	B	2 months
32	E49	35	M	School education	Grade 11	Electrical Technician	1	1	SL/E49	1	2	N/A	N/A	N/A	None	2	None	None	None	2	N/A	2	2	N/A	2	N/A	2	N/A	R/Forearm	None	2	0	N/A	2	0	N/A	N/A	2	0	N/A	N/A	2	0	N/A	N/A	2	0	N/A	N/A
33	E50	47	M	School education	Grade 10	Farmer	1	1	SL/E50	1	2	N/A	N/A	N/A	None	2	None	None	None	2	N/A	2	2	N/A	2	N/A	2	N/A	Back of the Neck	None	2	0	N/A	2	0	N/A	N/A	2	0	N/A	N/A	2	0	N/A	N/A	1	1	A	3 months
34	E51	46	M	School education	Ordinary level	Bussinessman	1	1	SL/E51	1	2	N/A	N/A	N/A	None	2	None	None	None	2	N/A	2	2	N/A	2	N/A	2	N/A	R/Arm	B-R/ Abdomen back	2	0	N/A	2	0	N/A	N/A	2	0	N/A	N/A	1	1	A	3 months	1	1	A	3 months
35	E52	61 (guessed age by the patient)	M	School education	Grade 5	Farmer	1	1	SL/E52	1	2	N/A	N/A	N/A	None	2	None	None	None	2	N/A	2	2	N/A	2	N/A	2	N/A	L/Leg mid anterior	B-L/ leg lower anterior	2	0	N/A	2	0	N/A	N/A	2	0	N/A	N/A	2	0	N/A	N/A	2	0	N/A	N/A
36	E53	45	M	School education	Ordinary level	Farmer	1	1	SL/E53	1	2	N/A	N/A	N/A	None	2	None	None	None	2	N/A	2	2	N/A	2	N/A	2	N/A	L/Arm	None	2	0	N/A	2	0	N/A	N/A	2	0	N/A	N/A	1	1	A	8 months	1	1	A	8 months
37	E54	33	F	School education	Advanced level	Bussinessman	1	1	SL/E54	1	2	N/A	N/A	N/A	None	2	None	None	None	2	N/A	2	2	N/A	2	N/A	2	N/A	L/Arm	None	2	0	N/A	2	0	N/A	N/A	2	0	N/A	N/A	2	0	N/A	N/A	2	0	N/A	N/A
38	E55	56	M	School education	Ordinary level	Bussinessman	1	1	SL/E55	1	2	N/A	N/A	N/A	None	2	None	None	None	2	N/A	2	2	N/A	2	N/A	2	N/A	R/Forearm	None	2	0	N/A	2	0	N/A	N/A	2	0	N/A	N/A	2	0	N/A	N/A	1	1	A	6 months
39	E56	64	M	No schooling	N/A	Farmer	1	1	SL/E56	1	2	N/A	N/A	N/A	None	2	None	None	None	2	N/A	2	2	N/A	2	N/A	2	N/A	L/Leg	B-L/cheek	2	0	N/A	2	0	N/A	N/A	2	0	N/A	N/A	2	0	N/A	N/A	1	2	A, B	1 month
40	E57	49	M	School education	Grade 10	Farmer	1	1	SL/E57	1	2	N/A	N/A	N/A	None	2	None	None	None	2	N/A	2	2	N/A	2	N/A	2	N/A	R/Arm	B- R/ Shoulder anterior, C-L/forearm lateral	2	0	N/A	1	multiple papular lesions with central ulceration	A	4 months	2	0	N/A	N/A	2	0	N/A	N/A	2	0	N/A	N/A
[truncated: 107 more columns]
